# Supplementary material for: Molecular Evolution of Slow and Quick Anion Channels (SLACs and QUACs/ALMTs)
Source: Front Plant Sci. 2012 Nov 29;3:263. doi: 10.3389/fpls.2012.00263 (PMC3509319; doi:10.3389/fpls.2012.00263)
Supplement: Supplementary DataSheet S1.FASTA — Alignment of the sequence blocks used to generate the phylogenetic analysis shown in Figure 3. [file 31606_Dreyer_DataSheet1.FASTA]

>1_Aratha_AT1G08430.1_ALMT1
IVREGIRVGNEDPRRIIHAFKVGLALVLVSSFYYYQPFTDYFGINAMWAVMTVVVVFEFSVGATLGKGLNRG
VATLVAGGLGIGAHQLARLSGATVEPILLVMLVFVQAALSTFVRFFPWVKTKFDYGILIFILTFALISLSGF
RDEEIMDLAESRLSTVVIGGVSCILISIFVCPVWAGQDLHSLLASNFDTLSHFLQDFGDEYFYKSVLDSKSD
EEALANYAEWEPPHGQF-RFRHPWKQYVAVGALLRQCAYRIDALNSYI
>1_Aratha_AT1G08440.1_ALMT2
IVREGRRVGKEDPRRVVHAFKVGLALALVSSFYYYQPLYDNFGVNAMWAVMTVVVVFEFSVGATLGKGLNRA
VATLVAGGLGIGAHHLASLSGPTVEPILLAIFVFVLAALSTFVRFFPRVKARYDYGVLIFILTFALISVSGF
REDEILDLAHKRLSTVIMGGVSCVLISIFVCPVWAGQDLHSLLASNFDTLSHFLQEFGDEYFYKSVLNSKSN
EEALANFAKWEPRHGQF-RFRHPWRQYLAVGALLRQSAYRIDALNSNI
>1_Aratha_AT2G27240.1_ALMT7
IVREGRRVAKEDPRRVVHSFKVGLVLALVSSFYYYQPLYDSFGVNAMWAVMTVVVVFEFSVGATLGKGLNRV
AATLFAGGLGIGAHHLASMSGPTGEPILLAVFVFVQAALSTFVRFFPRVKARYDYSLLIFILTFALISVSGF
REEQVVKLTHKRISTVIIGGLSCVIISIFVCPVWAGQDLHSLIASNFEKLSFFLLGFGDKYCYKSVLNSKSN
EESLANFAKWEPGHGQF-RFRHPWKQYLAVGELIRQCAYRIHALNSYL
>1_Aratha_AT3G11680.1_ALMT8
RVKNVQKFAKDDPRRIIHSMKVGVALTLVSLLYYVRPLYISFGVTGMWAILTVVVVFEFTVGGTLSKGLNRG
FATLIAGALGVGAVHLARFFGHQGEPIVLGILVFSLGAAATFSRFFPRIKQRYDYGALIFILTFSFVAISGY
RTDEILIMAYQRLSTILIGGTICILVSIFICPVWAGEDLHKMIANNINKLAKYLEGFEGEYFYKSILTSKST
EDSLANLARWEPGHGRF-RLRHPWKKYLKIAGLVRQCAVHLEILNGYV
>1_Poptri_POPTR_0006s21960.1
FAKSVRKLGQDDPRRIIHSLKVGLALTLVSSIYYLKPLYKSFGEAGIWAVLTVVVIFEFTVGGTLSKSLNRG
FATLLAGALGLGAQHLASLSGEKGQPIVLGILVFLLAAASTFTRFFPRIKARYDYGVLIFILTFSLVSVSGY
RVEELLVLASQRLSTILVGGAICIVVSICICPVWAGENLHNSVASNIENLASYLEGFGGEYFYKKVLNSKPT
EETMANLATWEPGHGRF-GFRHPWKQYLKIGALSRQCAYQIETLNGYI
>1_Poptri_POPTR_0016s07070.1
VAKSIKKLGKDDPRRIIHSLKVGLALTLSSLIYYLRPLYDGFGTAGIWAVLTVVVVFEFTVGGTLSKSLNRG
FATLVAGALGLGAQQLASLFGDKGDPIVLGILVFLLAAVSTFMRFFPQIKARYDYGVLIFILTFSLIALSGC
RVEELLEMAHQRLSTIIVGGATCIVVSICICPVWAGETLHNSVAANIEKLASYLEGFGGEYFYKNVLNSKST
EEAMANLARWEPRHGRF-RSRHPWKQYLKIGELTRQCAYHIETLNGYI
>1_Poptri_POPTR_0016s07080.1
AKAKAIKVGEDDPRRVIHSLKVGLALTFVSFFYYSRPLYDGFGQSGMWAVLTVVVIFEFTVGGTLSKGLYRG
LATFLACALGFGASNLASLFGRKAQPIVLGILVFLLAAASTFTRFFPRIKARYDYGVVIFILTFSLVSVSGY
RVEKLLVLAHQRLSTILIGGAICILLSF-IFPVWAGEDLHKLVASNVEKLAKYLEGFGGEFFYKNVLNSKST
EESMANLARWEPRHGRF-GFRHPWKQYLKIGSLSRQCAYQIEALDAYI
>1_Poptri_POPTR_0001s22470.1
LARNIKKLGQDDPRRVIHSLKVGLALTLVSMFYYCQPLYSNFDETAIWAIMTVVVVFEFSVGATLGKGLNRG
MATLMAGGLGAGAHHLANLSGHIGEPILLGFFVFLQATISTFLRFLPKIKSRYDYGMLIFILTFSMISVSGY
RDDEILELAHRRLSTICIGGATCVIISIVIFPVWAGEDLHNLIALNIEKLGNFLEGFGDEYFYKSFLNSNYS
EGSLANFAAWEPGHGRF-PFRHPWKLYLKVGTLARECAYRIEALNGYL
>1_Poptri_POPTR_0001s22490.1
MVRNIKKLGQDDPRRVIHSLKVGLALTLVSMFYYCQPLYSNFGVTAMWAIMTVVVVFEFSVGATLGKGLNRG
MATLMAGGLGIGAHHLANLSGHIGEPILLGFFVFLQATISTFLRFFPKIKSRYDYGMLIFILTFSLISVSGY
RDDEILEFAHKRLSTISIGGSACVIISTVVCPVWAGEDLHNLIALNIEKLGNFLEGFGDEYFYKSVLNSKNS
EESLANFAAWEPGHGRF-PFRHPWKLYLKVGTLARECAYRIEALNGCL
>1_Poptri_POPTR_0001s22500.1
MARNIKKLGQEDPRRVVHSLKVGLALTLVSTLYYLRLFYKNYRLDAIWAVMTVVLVFEFSVGATLGKGLNRG
MATLLAGALGIGAHYLA------GGPILILFLVFLQATISTFLRFLPKIKARYDYAMLIFILTFSMITVSGF
QEN-ILESAQSRLSTVSIGAAVCVIVSIVIFPVWAGEDLHNLIALNIEKLGNSLEGFGDEYFYKSVLNSKKS
EESLANFAAWEPCHGRF-PFGHPWKLYLKVGTLARECAYRIEALNGYL
>1_Poptri_POPTR_0001s22510.1
MAWNIKKLGQEDPRRVVHSLKVGLALTLVSTLYYLS-LSKTFGVDAIWAVMTVVLVFEFSVGATLGKGLNRG
MATLLAGGLSIGAHHLAKLTGHTGQPILILFLVFLQATISTFLRFFPKIKARYDYGMLIFILTFSMITVSGF
RQDQILELAHKRLSTVSIGAAACVIVSIVVFPVWAGEDLHNLIALNIEKLGNSLEGFGDEYFYKSVLNSKNS
EESLANFAAWEPCHGRF-PFRHPWKLYLKVGTLARECAYRIQALNGCL
>1_Poptri_POPTR_0009s02300.1
TATNIKKVGQDDPRRVIHSLKVGLALALVSIFYYYQPLYSNFGVTAMWAIMTVVVVFEFSVGATLGKGLNRG
MATLLASALGVGAHHLANLSGHVGEPILLGSLVFLQAAISTFLRFFPKIKARYDYGLLIFILTFSLISISGF
RDDEILELAHKRVLTIFVGGCACVIISIVVFPVWAGEDLHNLIALNIEKLGNFLEGFGDEYFYKSVLNSKTG
EESLANFAAWEPGHGRF-QFRHPWKQYLKVGTLARECAYRIEALNGYL
>1_Poptri_POPTR_0009s02310.1
CARKIKKLGQDDPRRVNHSVKVGLAITLVSLFYYFEPLYDGFGDSAMWAVMTVVVVFEFSVGATLGRGLNRG
LATFLAGALGFGAHRLATLSGEKGEPMLLGLFVFLLATTVTFVRFFPRMKARYDYGLLIFILTFCLISVSGY
RDDEMLDMAHKRVSTILIGSLTAVFVCICICPVWAGDDLHNLAATNIEKLGIFLEHFGVEFFYKSVLNSKNM
EESLVNFARWEPGHGQF-KFRHPWKHYLKFGSLTRQCAYRVEALNGYL
>1_Medtru_Medtr2g105090.1
VMLQLKELGKEDPRRVIHSLKVAFAITLVSTFYYLKPLYDSFGSSAMWAVMTVVVVSEFSVGATLGKGLNRG
LATFLAGVLGLGSYYMVSRGNTTIEPILLGIIIFLASAGATYIRFIPLMKARYDYGLLVFILTFCLVSVSSY
RDHEIIDTAQDRVTTILVGGLISVLVNIFLCPVWAGGDLHNLASKNIEKLGNFLEGFGDEYFYKSVLNAKQV
EDNLVNFARWEPCHGRF-RFQYPWQQYQKIGNLSRQCAYRIDALNGFL
>1_Medtru_Medtr2g105110.1
VINMVKEIGQDDPRRVIHSFKVGLALVLIYILHHFRPSFYGFGDNIIWAVLTVVIVLELSVGATLGKGFNRM
LATGLAGALGVASNELATLCGDKGKVVMTSIFVFVIAERVTFMRFSPKLKARYDYGMIIFILTFCLVSLSDV
TGHELLEMAYERLLTIIIGSCIAITVCVFIFPVWIGEDLHNKIAGNIEKLADFLEGFGDEYFYKSVLSSKTS
EETMAVLARWEPRHGKF-RFRHPWKQYLKIGNLARICAYKIEALSLYL
>1_Orysat_Os04g34010.1
LARKVGGIAADDPRRVAHSLKVGLALTLVSVLYYVTPLFKGFGVSTLWAVLTVVVVMEYTVGGTLSKGLNRA
FATLVAGFIAVGAHQVANRCGAQGEPILLAVFVFLLASAATFSRFIPEIKARYDYGVTIFILTFSLVAVSSY
RVEELIQLAHQRFSTIVVGVATCLCTTIFVMPVWAGEDLHKLAAGNLDKLADFLEGMETECFYKSILNSKAT
EDSLCNFARWEPGHGKF-SFKHPWSQYQKIGALSRQCASSMEAMASYV
>1_Poptri_POPTR_0010s16090.1
LARKMKKLANYDPRKIIHSNKVGLALT------YFKTLYDSFGVNIIWMVLTVVVVFDFSVRATLGKGLNIM
LSTLVGGAPGVGAHHLPT------------------PTTVTFTRFVPAVQARYDYRLTIFILTSCLVPVLGY
RDDQALKIAHMRLLTIIIDSSTAIILCTGIFHV---------------------------------------
------------------------------------------------
>4_Aratha_AT4G00910.1_ALMT10
FMRKAWRIGADDPAKVVHCLKVGLALSLVSIFYYMRPLYDGVGGNAMWAIMTVVVVFESNVGATFCKCVNRV
VATILAGSLGIAVHWVATQSG-KAEVFVIGCSVFLFAFAATYSRFVPSFKARFDYGAMIFILTFSLVSVGGY
RVDKLVELAQQRVSTIAIGTSICIIITVFFCPIWAGSQLHRLIERNLEKLADSLDGCVAEYFFKCVLNSKGT
EEAMANLARWEPAHGSF-NFRHPWKLYVKIGAAMRRCAYCLENLSICI
>4_Poptri_POPTR_0001s11180.1
FLKRAWDIGVDDPRKVIHCLKVGMALTVVSLFYFMRPLYKGVGGNAMWAIMTVVVVFENTVGATICKSLNRV
FGTTLAGFLAFGVHWVASQSGQEFEPLITGASVFLLASTATFSRFIPSVKARFDYGAMIFILTFSLVTVSGY
RVDKLFDMAHQRISTIIIGTSLCIFVTMFICPIWAGEELHILISRNMDKLANSLDGCVDEHFYKCVLSSKAT
EESMATFARWEPAHGRF-NFKHPWQQYLKIGASMRSCAYCVEALNRCI
>4_Poptri_POPTR_0003s14490.1
FLNKAWDIGVDDPRKVIHCLKAGMALTIVSLVYFTRPLYEGVGGNAMWAVMTVVVVFENTVGATISKSLNRV
IGTTLAGFLAFGVHWVASQSGQKFEPLIIGASVFLLATAATFSRFIPSVKARFDYGALIFILTFSLVAVSGY
RVDKLFALAHQRISTIIIGTCLCILVTMFICPIWAGQELHALICRNMDKLAGSLDGCVEEYFYKCVLNSKTT
EESMANFARLEPAHGRF-NFKHPWQQYLKIGASMRSCAYSIEALNSCI
>4_Poptri_POPTR_0002s17520.1
FLEKARNIAVAEPKKVIHCLKVGVTLTIVSLFYYMRPLYEGVGGNAMWAIMTVVVVFEYTVGATLYKCINRA
IGTFLAGSLGVGVHWAASHSGDKLEPIILGISVFLLASAATFSRFIPSVKARFDYGVLIFILTFSLVSVSGY
RVDKLIDVARQRLSTIAIGASLCVLMCMLFYPIWAGKELHNLIHRNLEKLADALDGCTAEYFYKCVLNSKAA
EDSMAGFARWEPAHGRF-NFRHPWKQYLKVGASLRSCAYCIETLDGCL
>4_Poptri_POPTR_0014s09670.1
FLEKARNIAVAEPKKVIHCLKVGMELSIVSLFYYMRPLYE---------------VARYIAGATLYKCTNRG
IGTFRAGSLGVGVHWAANHSG--VEPIILGISVFLLGQQQPFRRFIPSVKARFDYGATIFILTFSLVSVSGY
REDKVIDIAHQSLSAIAIGASLCILISMLFYPIWAGEELHNLIHRNLEKLADALDGCIAGYFYKFVLNSKAA
EDSMAGFTRWEPAHGRF-NFRHPWNQYLK-------------------
>4_Orysat_Os02g45160.1
FARKVWKIGADDPRRAVHSLKVGLALTLVSIVYYTRPVYDGVGGNAMWAVMTVVVVFEYTVGGCMYKGFNRA
VATASAGLLALGVNWVADKSGDKLEPFILSGSLFLLAAAATFSRFIPTVKARFDYGVTIFILTFSLVAVSGY
RVDQLLDLAQQRMSTIGIGIVICLAVCVVIWPVWAGQELHLLTVRNMEKLAGAVEGCVEDYFYKCVLNSKAS
EDSQANLARWEPPHGRF-GFRHPYAQYTKVGAAMRHCAYCVEALNSCV
>4_Orysat_Os04g47930.1
LAGRVWKIGADDPRRAVHGVKVGLALALVSVFYYTRPLYDGVGGAAMWAVMTVVVVFEFTVGGCVYKGFNRA
TATVSAGAVALGVHWIASKSGDKLEPVVRSGSVFLLAAAATFSRFIPTVKARFDYGVTIFILTYSLVAVSGY
RVDALVAMAQQRVSTIAIGIFICLAVCLLICPVWAGQELHRLTARNMDKLAGAVEACVEGYFYKCVLNSKAS
EDAQANLARWEPAHGRF-GFRHPYAQYKAVGAAMRHCAYCVEALSGCI
>4_Orysat_Os06g22600.1
FGRTAWKVGADDPRRVVHGFKVALALTLCSAFYYVRPLYVFTGQTAMWAVLTVVVVFEYTVGGCMYKGLNRA
MATVAGGALALGVHWVADKSGDDAEPFVLTASLFVLAAAASFSRFIPTLKARFDYGVTIFILTYSLVAVSGY
RVDTLVTMAQQRLITIAIGAFICFAVCTLVFPVWAGQELHVLVARNMDKLAAAIEACVDDYFYRAVLNAKAS
EDSLANLARWEPGHGKF-GFRHPYGQYQNVGAAMRCCAYCIDALAACV
>3_Aratha_AT4G17970.1_ALMT12
IPKRLWNVGKEDPRRVIHALKVGLSLTLVSLLYLMEPLFKGIGSNAIWAVMTVVVVLEFSAGATLCKGLNRG
LGTLIAGSLAFFIEFVANDSGKVLRAIFIGTAVFIIGAAATYIRFIPYIKKNYDYGVVIFLLTFNLITVSSY
RVDSVINIAHDRFYTIAVGCGICLFMSLLVFPIWSGEDLHKTTVGKLQGLSRSIEACVDEYFYQAVLDSKST
DETLALYANWEPRHTLR-CHRFPCQQYVKVGAVLRQFGYTVVALHGCL
>3_Poptri_POPTR_0001s02700.1
LWRTVWRVGRDDPRRVVHALKVGLSLTLVSLLYLLEPLFKGIGQNAIWAVMTVVVVLEFTAGATLCKGLNRG
LGTLLAGSLAFLTGYIAEKTGLVFRAVFIGAAVFVIGTATTYMRFFPYIKRNYDYGVLIFLLTFNLITVSSY
RVSNVLKIAHERFYTIAIGCGVCLVMTLFIFPIWSGEDLHNSTVIKLEGLAKSIEACVNEYFYKAVLDSKSQ
DETLALHASWEPRHSRH-C-RYPWQQYVKLGAVLRHFGYTVVALHGCL
>3_Medtru_Medtr1g143960.1
VKRTIWKVGKDDPRKVVHSLKVGLALTLVSLLYLMEPLYKGIGKNAVVAVMTVVVVMEFTVGGTLCKGLNRG
LGTLSAGLLAFLIEYLADAPGRIFRAVFIGAAVFVLGASATYVRFIPYIKKNYDYGVMIFLLTFNLMIVSSY
RVDNILSL----------------------------------------------------------------
------------------------------------------------
>3_Medtru_Medtr8g102840.1
VWKTTWKVGCDDPRRVIHAFKVGLSLTLVSLLYILEPLFKGIGQNAIWAVMTVVVVFEFTAGATLCKGLNRG
LGTLLAGLLAFLLDYVADASGQILQAVFIAVAVFIIGSTATYMRFIPYIKKNYDYGVVIFLLTFNLLTVSSY
RVDHVLKMAHDRFFTIAIGCAICLFMSLLVFPNWSGEDLHHSTAFKLEGLAKSIEACVNEYFYKAVLDSKST
DETLALHASWEPRHSRY-CHKFPSQQYVKVGTVLRQFGYTVVALHGCL
>3_Medtru_Medtr8g102880.1
AWKTTWKVGYDDPRRVIHAFKVGLSLTLVSLLFLLEPLFKGIGENAIWAVMTVVVVFEFTAGATLCKGMNRG
LGTLLAGLLSFLLDYVANESGQILQAVFIAFAVFIIGSATTYMRFIPYIKKSYDYGVAIFLLTFNLLTVSSY
RVDNVVKMARDRFYTIAIGCAICLFMSLLVFPNWSGEDLRHSTAFKLEGLAKSIEACVGEYFYKAVLDSKST
DETLALHGSWEPRHFRY-CHKFPCQQYVKVGTVLRQFGYTVVALHGCL
>3_Aratha_AT5G46610.1_ALMT14
ILKNIWKVGKDDPRRVKHALKVGVSLTLVSLLYLMEPLFKGIGNSAIWAVMTVVVVLEFSAGATLCKGLNRG
LGTLIAGSLAFFIEFVANDSGKIFRAIFIGAAVFIIGALITYLRFIPYIKKNYDYGMLIFLLTFNLITVSSY
RVDTVIKIAHERFYTIAMGVGICLLMSLLVFPIWSGEDLHKSTVAKLQGLSYSIEACVNEYFYKTVLDSKSA
DEALAMYASWEPRHTRH-CHRFPWKHYVKVGSVLRQFGYTVVALHGCL
>3_Aratha_AT5G46600.1_ALMT13
ILRNLWNVGKEDPRRVIHALKVGVALTLVSLLYLMEPFFEGVGKNALWAVMTVVVVLEFSAGATLRKGLNRG
LGTLIAGSLAFFIEWVAIHSGKILGGIFIGTSVFTIGSMITYMRFIPYIKKNYDYGMLVFLLTFNLITVSSY
RVDTVIKIAHERLYTIGMGIGICLFMSLLFFPIWSGDDLHKSTITKLQGLSRCIEACVSEYFYNTVLDSKSA
DEALAMYAKWEPRHTRR-CNKFPSQQYIKVGSVLRKFGYTVVALHGCL
>3_Medtru_Medtr5g014490.1
AWKTTWNVGYEDPRRVIHAFKVGLSLTLASLLYLVEPLYHEIGQSAIWAVMTVVVVLEFTAG--------KG
LGTLLAGLLAFIVGYIANASSRISQAVIIGAAVFLIGALATYMRFIPYIKKNYDYGLVIFLMTFNLIALSSY
RVDSVLKIAHERISSIAIGCAICLIMSILMFPNWSGEDLHNSTAFKLEGLAKSIEACVNEYFYKNVLDSKSI
DETLALHASWEPRHSRY-CHKFPWQQYVKVGAVLRQFGYTVVALHGCL
>3_Orysat_Os10g42180.1
WGAHAWGIGREDPRRAIHALKVGTALTLVSLLYILEPLFKGVGKNAMWAVMTVVVVLEFTAGATICKGLNRG
LGTILAGSLAFIIELVAVRSGKVFRALFVGSSVFLIGFAATYLRFFPSIKKNYDYGVVIFLLTFNLITVSSF
RQEDVVPLARDRLSTIAIGCAICLFMSLFVLPNWSGEDLHSSTVRKFEGLARSIEACVTEYFYRAVLDSKSS
DETLAHYASWEPRHSMQ-CYSYPWQKYVKIGSVLRHFAYTVAALHGCL
>S.m._Selmoe_56569
-------IAANDRRKIIHAFKVALALIITALYTLFIHTEDFVGHNGIWAIMSVVVIFEFTTGATYCKGLNRV
TGTFFAGVLVLGISQLAEIGGAAGYKAVACIAIFFVGVVATFLRFVPKMKARYDYGLLVFLLTFSLLMISTN
SSLHPVEIASSRLYMITVGCSVSLFTTTFIYPIWAGDELHELTSKNFSKLAESLEGSLEMYFYNSLFTSKSH
EDSLANFATWEPPHGDF-NIKYPWGHYIKVGTALRHCSYTAMALHGCL
>S.m._Selmoe_126297
QQHWSKWFLFQDPRRLIHAAKVGLALSLSSLFMLVEEPPRLLGENAIWAIMTVVVVFEFTVGATLSKGLNRG
LGTLAAAFLGLGIAHLADFCGHIGEASIIITSVFLAGAVATFLRFIPKLKAKYDYGLLIFMLTFSLISVSSY
QTSEAFKTASTRMFTILVGCGISLVICMFLFPVWAGEDLHALSSRNFETLADCLQGSVEEYLYRALLSSSQT
EESLANFAGWEPPHGKFLKFGYPWPHYVKVGAALRHCAYASMALHGCV
>2_Aratha_AT1G18420.1_ALMT3
VLVTAWEMGTADPRKMIFSAKMGLALTLTSILIFFKIPGLELSGHYLWAILTVVVIFEFSIGATFSKGCNRG
LGTLSAGGLALGMSWISEMTGNW-ADVFNAASIFVVAFFATYAKLYPTMKP-YEYGFRVFLLTYCYVIVSGY
KTGEFMETAVSRFLLIALGASVGLIVNTCIYPIWAGEDLHNLVAKNFVNVATSLEGCVNGYLYRSAVQSTSQ
EDTLMSFASWEPPHGPYKSFRYPWALYVKVGGALRHCAIMVMALHGCI
>2_Aratha_AT1G25480.1_ALMT4
IGAKLYEMGRSDRRKVYFSVKMGMALALCSFVIYLKEPLRDASKYAVWAILTVVVVFEYSIGATLVKGFNRA
IGTLSAGGLALGIARLSVSAGEF-EELIIIISIFIAGFSASYLKLYPAMKS-YEYAFRVFLLTYCIVLVSGN
NSRDFFSTAYYRFLLILVGAGICLGVNIFILPIWAGEDLHKLVVKNFKSVANSLEGCVNGYLYRSVVQSTSQ
EDSLLDFAVWEPPHGPYKTFHHPWANYVKLSGAVRHCAFMVMAMHGCI
>2_Aratha_AT1G68600.1_ALMT5
APAKLYALGHSDRRKLYFSIKMGIALALCSFVIFLKEPLQDASKFAVWAILTVVLIFEYYVGATLVKGFNRA
LGTMLAGGLALGVAQLSVLAGEF-EEVIIVICIFLAGFGASYLKLYASMKP-YEYAFRVFKLTYCIVLVSGN
NSRDFLSTAYYRILLIGLGATICLLVNVFLFPIWAGEDLHKLVAKNFKNVANSLEGCVNGYLYRSAVQSTSQ
EDSLLDFAIWEPPHGPYKTFNHPWKNYVKLSGAVRHCAFTVMAMHGCI
>2_Aratha_AT2G17470.1_ALMT6
KITNLCELGHSDRRRIFFAVKMGMALALCSVVIFLKEPLHDASKYSVWGILTVVVVFEYSVGATLVKGFNRA
IGTVSAGGLALGIARLSVLSRDF-EQTIIITCIFLAGFIASYSKLHPAMKP-YEYAFRVFLLTFCIVLVSGN
NTGDFFSTAYYRFLFIVVGATTCLVVNIFIFPIWAGEDLHKLVANNFKSVANSLEGCVNGYLYRSAIQSTNQ
EESLLDFAIWEPPHGPYRTFNHPWKNYVKLSGAVRHCAFTVMAIHGCI
>2_Poptri_POPTR_0008s11740.1
SAIELYKMGQADPRKYLFAVKMGLSLALVSLVIFLKEPLKDVSQYSIWAILTVVVVFEFSVGATLNKGFNRA
LGTFSAGALAIGIAELSLHVGAL-GEVLLVVSIFIAGFFASYIKLYPTMKP-YEYGFRVFLLTYCIVTVSG-
SSSSFFHTAVYRLLLIAVGAAICLAVNICIFPIWAGEDLHKLVVKNFNGVANSLEGCVNGYLYRSAVQSTSQ
EESLLSFAIWEPPHGPYRSFNYPWKNYVKLSGSLRHCAFMVMAMHGSI
>2_Aratha_AT3G18440.1_ALMT9
VARKAWEMGVSDPRKIVFSAKIGLALTIVALLIFYQEPNPDLSRYSVWAILTVVVVFEFTIGATLSKGFNRA
LGTLSAGGLALGMAELSTLFGDW-EEIFCTLSIFCIGFLATFMKLYPSMKA-YEYGFRVFLLTYCYILISGF
RTGQFIEVAISRFLLIALGAGVSLGVNMFIYPIWAGEDLHNLVVKNFMNVATSLEGCVNGYLYRSAVESTSQ
EESLMSFAIWEPPHGPYKSFNYPWKNYVKLSGALKHCAFTVMALHGCI
>2_Poptri_POPTR_0015s06340.1
VAYRGYQMGKSDPRKIVFSAKMGLALMLISLLIFLKEPIKELSQHFVWAILTVVVVFEFSIGATLSKGLNRG
IGTLSAGGLALAMAELSHLAGAW-EEAVIILSIFSVGFCATYAKLYPSMKP-YEYGFRVFLLTYCFIMVSGY
RTGEFNHTAISRFLLIALGAGVGLAVNILIYPIWAGEDLHALVAKNFTRVANSLEGCVNEYLYRAAVESTSQ
EDALMGFAIWEPPHGPYKSFNYPWKNYVKVSGALRHCAFTVMALHGCI
>2_Medtru_Medtr4g158310.1
IANKACQMGRSDPRKIIFAAKMGLALTIISLLIFLKEPFKDIGRNSVWAILTVVVVFEFSIGATLSKGFNRG
LGTLSAGGLAVGVGELSALAGEW-EEIIVIITTFIVGFCATYAKLYPTLKP-YEYGFRVFLITYCYITVSGY
HTGEFLDTSISRFLLIALGAAVSLGVNICIYPIWAGEDLYNLVIKNFMGVATSLEGVVNHYLYRSAVESKSN
EETLLGFAVWEPPHGKYKMLKYPWKNYVKVSEALRYCAFVVMAMHGCI
>2_Medtru_Medtr4g158330.1
VAEKAWEMGRSDPRKIIFAAKMGLALALISLLIFLKEPF-DFTRHSVWAILTVVVVFEFSIVSQVIFEINGG
LGTLSAGGLAVGMGELSALAGEW-EEVIVIISTFIVGFCITYAKLYPTLKP-YEYGFRVFLITYCYITVSGY
HSGEFLDTSISRFLLIALGAAVSLGVNICIYPIWAGEDLHNLLIKNFTGVATSLEGVVNHYLYRSAVESTSK
EDSLLGFAVWEPPHGKYKMLNYPWKNYVKVSGALRHCAFMVMAMHGCI
>2_Medtru_Medtr4g158340.1
IAEKAWEMGRSDPRKIIFAAKMGLALTIISLLIFLKEPFNDISRHSVWAILTVVVVFEFSIGATLSKGFNRG
LGTFSAGGLAVGMGELSALAGEW-EEVIVIISTFIVGFCATYAKLYPTLKP-YEYGFRVFLITYCYITVSGY
HTGEFLDTSISRFLLIALGAAVSLGVNICIYPIWAGEDLHNLVVKNFMGVATSLEGVVNHYLYRSAVESTSN
EDSLLGFAVWEPPHGHYRSLKYPWKNYVKVSGALRHCAFMVMAMHGCI
>2_Orysat_Os02g49790.1
AATEMWAFARKDPRKPVFAAKVATALALITLLVFLREP-TDLANHAVWAILTVVVVFEFSIGATLSKGLNRG
LGTLTAGGFALAVSELSSSMGNF-GNVILIICTFVVAFGATLTKLHPKMKP-YEYGFRVFLLTFCYVTVSGY
NTGKFIATAISRFLLIAIGAAVSLALNIGIHPIWAGEDLHNLVAKNFDGVAKSLEGCVDGYLCRAAVESSAQ
EEALLGFAIWEPPHGPYKMMKYPWMNYTKVGGALRHCSFSVMALHGCI
>2_Orysat_Os06g15779.1
AAEELWAFARADPRKAVFAAKVGLALALISLLVFLREP-RDIVSHSVWAILTVVVVFEFSIGATFSKGFNRG
LGTLTAGGLALAVAELSKHLGKL-EEVILIISIFIVAFFTTLTKLHPKMKA-YEYGFRVFLLTFCYVMVSGY
NTGKFTDTAVSRFILIAIGAAVSLGINVGIYPIWAGQDLHNLVAKNFIGVAKSLEGCVDGYLYRAAVEASAQ
EETLLGFAIWEPPHGAYKMMKYPWRNFTKVGGALRHCSFAVMALHGCI
>2_Poptri_POPTR_0010s13750.1
FAVRAWEMGRSDPKKVIFAIKMGLALSIVSLLIFWKGSNEDISQYSIWAILTVIVMFEYSIGATFIKGFNRV
LGTICAGILAFFCAELSMLAGDQGEEVLIVASIFIAGFFSSYLKLYPTMAP-YEYGFRVFILTYCILMVAGN
RTREYTTAVLTRLVLIAVGAGVCFVVNLFIYPIWAGDALHSLVAKNFMDLAISLEGCVNGYLYRSVLESTRR
EDSLFGFAIWEPPHGRFRMFNYPWKNYVKLSGALRHSAFMVMALHGCI
>5_Orysat_Os01g12210.1
WLHDVWDFARQDTNRVTFALKVGLACLLVSLLILFRAPYDIFGANIIWSILTVAIMFEYTVGATFNRGFNRA
VGSVFAGVFAVVVIQVAMSSGHIAEPYIIGFSIFLIGAVTSFMKLWPSLVP-YEYGFRVILFTYCLIIVSGY
RMGNPIRTAMDRLYSIAIGALIAVLVNVFICPIWAGEQLHRELVNSFNSLADSLEECVKKYLCRATLNSSAK
FDSLANSAKWEPPHGRFKHFFYPWAEYVKVGNVLRHCAYEVMALHGCV
>5_Poptri_POPTR_0001s10080.1
WIWSVWEFVKEDSNRVKFALKVGLAVLLVSLLILFRAPYDIFGTNIIWSILTVAIMFEYTVGATFNRGFNRA
LGSLLAGVLAIAVAQLAIQSGRVAEPIIIGISIFLIGSITSFMKLWPSLVP-YEYGFRVILFTYCLIIVSGY
RMGNPITTAMDRLYSIAIGGFVAVLVNVFVFPIWAGEQLHKELVNSFNSVADSLEECVKKYLCKSTLNSSAK
LESLANSAKWEPPHGKFRHFFYPWSEYVKVGAVLRYCAYEVMALHGVL
>5_Poptri_POPTR_0003s13390.1
WLWSVWDFAKEDSNRVKFAFKVGLAVLLVSFLILFRAPFHILGTNIIWSILTVAIMFEYTVGATFNRGFNRA
LGSMLAGILAIAVAQLALQSGRVSEPIIIGISIFLIGAIASFMKLWPSLVP-YEYGFRVILFTYCLIIVSGY
RMGNPIRTAMDRLYSIAIGGFVAVLVNVLVFPIWAGEQLHKELVNSFNSVADSLEECVKKYLCKSTLNSSAK
LESLAISAKWEPPHGRFQHFFYPWSEYVKVGAVLRYCAYEVMALHGVL
>5_Orysat_Os01g53570.1
AAAAAWAFASEDAGRVAFALKAGLAMLLASLLVLVGEPFRLFGTNIIWSILTVGIMFEYTVGASFNRGFNRA
VGSMVAGVVAIAVIWISLRCGSVAEPYVIGLSIFLVGAVTSFVKQLPALAP-YEYGFRVILFTYCLIMVSVY
RVGEPVAAGLDRLYAIAIGAVLALLVNVLIFPAWAGEQLHRELVASFAAVADSLHDCVRSYLCRAILNASAR
IESLACLCIYCTPHGHT--------HYVALT-----------------
>3_Poptri_POPTR_0002s05530.1
PIVSFVQKNKDSIKKIIHCIKVGTALVLVSLVYFVDRLYKEIGDNAMWAIMTVVVIFEFHAGATLGKGFYRG
IGTVLGGGLGCIAAILGEQVGGIGNP-------FIVGGAATYARLIPNIKKRYDYGVMIFILTFNLVSVSGI
REENVMEIARERLVMIVMGFAICICTSLFFFPTWASDEIHNSMVSKFEDLASSIEGCVEEYFCVSVLNSKAK
DESLVNFAKWEPWHGKF-GLFHPWEKYQKIGEVLRELAATILSLKGSL
>3_Poptri_POPTR_0005s23000.1
PVISYVQKNRDTIRKAIHAIKVGIALVLVSLVYFVDTLYKEVGDNAMWAIMTVVVIFEFHAGATLSKGLSRG
IGTVLGGGLGYLAAVLGQQVGGIGNPFVVGVSVFIFGGAATYARLNPNIKKRYDYGVMIFILTFNLVSVSGL
REENVIEIARERLVMIVLGFAICICISLFVFPMWASDELHDSMVSKFEGLASSIEGCIEEYFCISVLNSKAK
DESLVYFAKWEPWHGRF-GLSHPWDKYQKIGEVLRELAAIILSLKGSL
>P.p._Phypat_Pp1s53_136V6.1
KVRRIRHYLKIHKDEQWHGFKIALAVLLSSTPVLVGPLYDYFGMNSLWLIISVIIIYEPTVGSFLSKGILRM
IGTVSAILVALACSEMTEISG-RAEVYLIPVFLFMGSWLLGFIRQVPPVKEKYDYAALTGFATFGFLTLSEY
RTHEGPRLAGLRMLLILVGFAISFGANIGIKPNFAGNELHKVVAAHFDKIALALETCVQAYVYKTVILAKEN
ESALHELVVYEPPHGHF-ELKYPWDLYKDVSRQCRHCMYIVLAMDGCL
>P.p._Phypat_Pp1s72_276V6.1
KIRRAGQFLKAHTDEQWYGFKIAVAMALSSIPVLVRPLYDYFGINSVWLIISVIIIYEPKVGTILSKGIQRL
IGSVSAILLALACSEIAEASG-RAEVYVIPVFLFIGSWIIGFFRQLPIVKEKCDYAALVGLITFGLLTLIEY
RTHEGPKLAGFRMLLIVVGFAISVGTNIGIKPNFAGKELHEVVAAHFDKIAVALDACVQAYIYKTVILAKAS
EDALHDLVVYEPPHGLF-RLKYPWGLYKDISQYCRHCMYAVVAMDGCL
>P.p._Phypat_Pp1s5_206V6.1
WPKWIWDAMKANSSLTILSVKQGVCSGLASILCVIKEPFTQISSIALWAVVTTDLLYEGNIGLSVSKGYNRV
LGTLAAGLLGFGLNQIGPELGPV-YPYFVVFFAAVGAGVFKFFKGIPPLKDQWGYAFSVATVAFHIFIITDY
LDPERWTLPILRFSMILLGFAMASIINIALKPNYAGDALHKLVAKNFETAATVIQRCVEEYNYHEIVMSDLD
IDKLLSAVHWEPSHGKF-FSGYPWDLYDDITDYLRYTLYDIIALDLSL
>P.p._Phypat_Pp1s87_103V6.1
WPKWSWDAMKDNSKLTILSVKQGVCSGLASILCVVHQPFTQISAIALWAVVTTDLLYEGNIGLSISKGFNRV
LGTLAAGFLGFGLIQIGPELGSL-YPYFVVFCVMAGSAICRFLKGIPPLKDQWGYAFTVATIAFHIFIITAY
LDPERWTLPMLRFSMILLGFAMSSIVNIAIQPIYAGDALHRLVAKNFDTAAIVFERCVEEYNYHEIVMSDSD
IDKLLSAVHWEPSHGKF-FMGYPWHMYDDITDYLRYTLYDVIALDLCL
>P.p._Phypat_Pp1s68_108V6.1
WPKWSWDAMKANTNLTVLSIKQGACAGLASVLCVLHQPYTQLSSIALWAVITTDLLYESNIGLSISKGFNRV
LGTLAAGFLGFGLNQLGPELGPV-YPYYVVFCVTVGGAVFKFLKGTPPLKDRWDYAFTVATMAFHIFIITAY
LDPERWTLPMLRFSMILLGFSIATLVNIAFRPVYAGDSLHKLVAKNFETAASVFERCVQEYIYHEIVMSDSD
IDKLLGAVLWEPSHGKF-FKDYPWHMYDDITDYLRYTLYDVIALDSCL
>Chlrei_Cre03.g157050.t1.2
DFTVV-------PDWQRRATRLSIAVCFFGMLGHSIPEHTSFRQSCNWAAITSIVVTAPLIGKVAQVAFDRL
LGTAVGGFLGFLCYQIG----ALFEQAMAGAFISFGAAVTIWATTFLAFKRSLDQLARFMQLTYCIVAFGAK
PDKGALQLALLRVGGIFAGGLFSVLLAVLVLPRSASIESLREMKKALKSLHDALSGGVQERMAANGLKSSTS
DSALLPGVHWFPVKGRW---TVPKKDLEDMATCVRRLARMLWTLESVL
>Volcar_20000680m
DFSKV-------PDWTRRAARLSIAVIFFGILGHCAPEYSNFRQSCNWAAITCIVVTAPLIGKVAQVAFDRL
LGTAVGGFIGCVCFTLGTEGSHVFGAFGGGIFISLMSGVTIWGTTYLAFKHSLDQLVRFVQLTYIIVAFGAK
PDKGAFLLALLRVGGIFAGGLLSVLLAVVVLPRSASIDCLLEMKKALKALYDTLSGALHQRLTAAAMHPSAS
DPALLPGVHWFPVRGRW---QVPKKDLEGLATCVRRVARMLWTLEAVL
