# Supplementary material for: Molecular Evolution of Slow and Quick Anion Channels (SLACs and QUACs/ALMTs)
Source: Front Plant Sci. 2012 Nov 29;3:263. doi: 10.3389/fpls.2012.00263 (PMC3509319; doi:10.3389/fpls.2012.00263)
Supplement: Supplementary DataSheet S2.FASTA — Alignment of the sequence blocks used to generate the phylogenetic analysis shown in Figure 5D. [file 31606_Dreyer_DataSheet2.FASTA]

>Aratha_SLAC1 (AT1G12480)
PIGCFGICLGLSSQAVLWINLVVWLFSLVVLVSVSFTYILKCIFYFEAVKREYFHPVRVNFFFAPWVVCMPA
IWCVFMGPYFRLCKVANPSSHLSVGNFVGAILASKVLWAVGFAHYLVVFVTLYQRELHPVYSMFIAAPSAAS
IAWNTISRTCFWSYTFPMTTASVATIKYLALTLSFISTAMVCVLFVST
>Phypat_S01 (Ppatens|Pp1s22_399V6.1)
PLNCFGVCLGLGSQAILWINIFLWSIALLALLVISMTYLLKVLFYFEAVRREYFHPVRVNFFFAPWIAGMPA
VFCCFMTPIFRLSKVANPSTHLSIGNFVGSLLAAIVFWSVGLAHYIVLFVTLYQRDLHPVFFLFVAAPSTAS
VAWLYISRIVFWAYTFPMTGAAIASIEYLAIVLSSVSSATVFTLFITT
>Phypat_S02 (Ppatens|Pp1s28_347V6.1)
PIGTFGVALGLGSQTMLWINLVLWCVAVLALVVILICYFLKIQFYFEAVRREYHHPVRVNFFFAPWIACMPA
VWCVFMFPVFRLSKVANPSTHLSVGNFVGSNLAAIVFWAVGLAHYIVLFVTLYQRDLHPVFFLFVAAPSASS
LAWMRISRIVFWAYTFPMTAAAIASIQYLALVLSLISSAMVCTLFIST
>Aratha_2_SLAH2 (AT4G27970)
PITSYGMCLGVSSQAIMWINHVLWWISLLLLLAVSITYLFKTILFFEAVRREFRHPIRVNFFFAPLISILST
LWYFLMAPILRLSKVANPTNHLSIGNFAGALLGASMFFAIGLAYYLVLFVTLYQRELHPVFFLFVAAPAVAS
MAWTKISRLAYWAYTFPMTAVASATIKYLSVVMSGAATLTVIAVLGLT
>Phypat_S03 (Ppatens|Pp1s78_52V6.1)
PIGAFRIGLGLGCQSVLWIHVGIWWVALATLVVNSAIYLAKCAVYFEAVRREFHHPVRINYFFTPWITGMST
VLAVLIVPIVRLSKIANPSTHLAVGNFVAAKLSSYVLWAIGFAHYLVLFVTLYQRELHPIYFLFVAVPSSAS
VSWKYISKIFFWAYSFPMTAAAIASIHYIAIFLSVVASVTVLILFCLT
>Phypat_S04 (Ppatens|Pp1s209_51V6.1)
PVNVFGISMGIGSQSMVWVGTIFWVMGIVVLIVASVIYALKLFFWPKAVYREFVHPVRSNFFFGPLLSALLV
GAFVICVPILRLSVIANPTTEIAVGNFVGATAFAKAFFSFGLLHQIVVFLTIYMRQLHPVLFLFVAPPSTAA
TTWIAISKILTWAYTFPMAAAALAVMAYLAAALSFLSSATVTFVFVFT
>Aratha_1_SLAH1 (AT1G62280)
HAGYFRISLSLCSQALLWAFHLLWYLALVTQVSLCFLYALKCIFFFDKVKEEFLHYIGVNYLYAPSISWLQT
LFWIFAVPVLFLSMLANPASQVSVANLVAARGAAEMMFSLGMVHYLVIFVTLYQRKLRPIFFLFVAAPAMAS
LAWNSIAKMLFWAYSFPLTFLALDSVQYLMLIFSSISVLIFLGMMVLT
>Haeinf-TehA
PTGYFGIPLGLAALSLAWVSDVLGIVASAVWILFILMYAYKLRYYFEEVRAEYHSPVRFSFIALIPITTMEV
LIWIGTIGQLFEQKSTHPSFYLPAANFTSASSLALLFFGAGMIAWIIFEPVLLQHQFRATMGIVLAPAFVCV
SAYLSIAKILWWAFSVGLASMANSATAFVSIFAFVFSNVMIGLLVLMT
>Chlrei_MAE2_Cre13.g584200.t1.1
KLTHFVMHLGIVGVACAWVYYTISVWAAIWYFIWVVLYVFKIFLYPKKVAKELAHNVNGSCLSLPFVILVTV
LFWIGAPTSLKEIEHVNASWMLMPANFVSAAVGPMLWFAFAILMWVALFTITLYKRVRPLIAVWVAAPAIGA
IAYLACFINMYWACSFPLAAMSMCATVYIAYACLFACSWVTSMLALQT
>ChlNC64A_MAE2_jgi|ChlNC64A_1|135500
KAMHFTIVLGLAGLAVLWTGDVLTIFTVVLYGVVGLLYAAKALKFPRKVAKEWMCPLRCNTFVIPPASLVKV
LFWIGAPATLRSSEHINPAWLLPPACFVCALVAPFLWFAAAVALALPTYVITFQRRNRPLKWTWVSAWAVAC
AAQVVLSRLLYWALAFPLEALAIATLLYMAYAGLAVASVATLVLALHT
>ChlNC64A_MAE2_jgi|ChlNC64A_1|53657
KMSFMSAVIGPVAVAALFVWKILALLSLVWTALFTVPYILKCILYPHKIASEWQHPMMHNAFSVPWMTLVKI
LFWAGASLMMKHEGLVNGAYQMAPGNFVVAVVGPILWFGFALLMWVTLFIFTFTRRSRMFAAIWIAAPAVAS
IAWTLLAMMGYWAFGFPTAALAWAGVLYLAICLIALACIMCSVLTLRT
>Coccomy_MAE1_gi|384249513
TPSWFTVTMGTGIISQLLLAWAFWWLNVVLFALFSGMQLAQIVCFPKEALQILHDPTQSLFIGAIPMGFALV
TFWIDTGLSLHKMETMTSVWFFPVPGVVTALSAAIVLWGMTIPLAFFVIAIFFQRESMVSCLLPMGPFGASS
GALMGLGLILWWAFIFPMGIYCAATDTIMGALLTVVIIVGWIYVMGMT
>ChlNC64A_MAE1_jgi|ChlNC64A_1|23135
TPSWFTVVMSTGIVGQVIAGWAFWWLSLVLFCIFLAMLIGRFVFFWKEALLLFSQPFQAMFLGAVTMAFAVV
LWWIQAALALFELEKMSALWLLPIPCVVASGSGGIILWGIGIPLCLMIMTIYLRRELVVSSFLPVGPMGMGA
VALLNLAFIMWWGFVFPLGVFTSAANELVTAVLSCCTIALWAFVFLNT
>Asteroc_MAE1_jgi|Astpho1|23384
TPSWFSVTMGVGIVSLLLIGITLYLANCALFTLFTVLSIARYTMYPQVLGQMLAHPVQSLFVGTVPMGLAWT
LWWIDVVLSVHKLDRMTGAWLLPVPTVVAAASGAVLLLGSGLGMSLLILAMYVHREVIISAFLPLGPLGQGG
YAVIQLGIMMWWGFIFPLGVWINCTYALVGIVALCFLILLFVIVVIGT
>Schpom-MAE1
TWSWFACTMATGGVGLIIIGKIVYILQIFLFSLFGSCMLFRFIKYPSTIKDSWNHHLEKLFIATCLLSISRI
LYYIYVAVSFYTIETASPAWILPIPPMICGVIAGAVFQGLGFWVYLLLFAVNVLRQDRPGMFMFVGPPAFSG
LALINIAIFIWFAFIFPNVGFVNCTIEIFGHIIGVILCIQWILLMYLM
