# Supplementary material for: Molecular Evolution of Slow and Quick Anion Channels (SLACs and QUACs/ALMTs)
Source: Front Plant Sci. 2012 Nov 29;3:263. doi: 10.3389/fpls.2012.00263 (PMC3509319; doi:10.3389/fpls.2012.00263)
Supplement: Supplementary DataSheet S3.XLSX — Supplementary Table S1 ALMT/QUAC-like channels presented in this study. Channels were categorized according to Figure 3. Supplementary Table S2 SLAC-like channels presented in this study. Channels were categorized according to Figure 5. [file 31606_Dreyer_DataSheet3.XLSX]

## Sheet: Table S1 QUACs
Supplemental Table S1 | ALMT/QUAC-like channels presented in this study. Channels were categorized according to Figure 3
From Dreyer et al. (2012). Front. Plant. Sci. 3:263. doi:10.3389/fpls.2012.00263
Species	Locus / Protein ID	Name	Clan Nr.
Arabidopsis thaliana	AT1G08430.1	Aratha-ALMT1	1
	AT1G08440.1	Aratha-ALMT2	1
	AT1G18420.1	Aratha-ALMT3	2
	AT1G25480.1	Aratha-ALMT4	2
	AT1G68600.1	Aratha-ALMT5	2
	AT2G17470.1	Aratha-ALMT6	2
	AT2G27240.1	Aratha-ALMT7	1
	AT3G11680.1	Aratha-ALMT8	1
	AT3G18440.1	Aratha-ALMT9	2
	AT4G00910.1	Aratha-ALMT10	4
	AT4G17970.1	Aratha-ALMT12/QUAC1	3
	AT5G46600.1	Aratha-ALMT13	3
	AT5G46610.1	Aratha-ALMT14	3
Aquilegia caerulea	Acoerulea|Aquca_002_01140.1		2
	Acoerulea|Aquca_009_00699.1		1
	Acoerulea|Aquca_013_00043.1		4
	Acoerulea|Aquca_013_00176.1		5
	Acoerulea|Aquca_017_00422.1		3
	Acoerulea|Aquca_026_00258.1		2
	Acoerulea|Aquca_044_00124.1		3
	Acoerulea|Aquca_044_00128.1		3
	Acoerulea|Aquca_054_00134.1		3
Arabidopsis lyrata	Alyrata|317949		1
	Alyrata|319696		2
	Alyrata|334132		1
	Alyrata|344480		1
	Alyrata|352740		4
	Alyrata|356337		3
	Alyrata|475986		2
	Alyrata|493074		3
	Alyrata|494317		3
	Alyrata|911657		2
	Alyrata|912460		2
	Alyrata|919587		1
	Alyrata|929724		2
Brachypodium distachyon	Bradi1g43810.1		2
	Bradi3g33980.1		3
	Bradi3g51470.1		4
	Bradi3g51480.1		4
	Bradi3g57050.1		2
	Bradi5g09690.1		1
	Bradi5g18622.1		4
Brassica rapa	Bra000933		4
	Bra002062		2
	Bra008542		4
	Bra010995		2
	Bra012627		3
	Bra018625		1
	Bra022048		3
	Bra024742		2
	Bra025011		3
	Bra025906		2
	Bra030725		1
	Bra030726		1
	Bra034339		1
	Bra034819		1
	Bra037402		4
	Bra037581		2
	Bra038672		1
Capsella rubella	Carubv10003790m		4
	Carubv10004488m		3
	Carubv10008724m		2
	Carubv10011859m		1
	Carubv10012224m		1
	Carubv10013270m		2
	Carubv10013392m		2
	Carubv10015793m		1
	Carubv10020109m		2
	Carubv10024935m		1
	Carubv10026188m		3
	Carubv10028483m		3
Carica papaya	Cpapaya|evm.model.supercontig_1.193		2
	Cpapaya|evm.model.supercontig_1.194		2
	Cpapaya|evm.model.supercontig_13.6		2
	Cpapaya|evm.model.supercontig_52.25		3
	Cpapaya|evm.model.supercontig_96.62		4
	Cpapaya|evm.model.supercontig_103.5		1
	Cpapaya|evm.model.supercontig_103.7		1
	Cpapaya|evm.model.supercontig_104.28		1
	Cpapaya|evm.model.supercontig_119.23		3
	Cpapaya|evm.model.supercontig_175.5		4
	Cpapaya|evm.model.supercontig_321.1		5
Chlamydomonas reinhardtii	Cre03.g157050.t1.2		Algae
Citrus clementina	clementine0.9_006077m		2
	clementine0.9_006113m		2
	clementine0.9_006611m		5
	clementine0.9_006845m		3
	clementine0.9_009835m		1
	clementine0.9_028022m		3
	clementine0.9_028107m		1
	clementine0.9_030907m		1
	clementine0.9_031194m		1
	clementine0.9_032837m		1
	clementine0.9_034657m		2
	clementine0.9_035550m		4
	clementine0.9_035634m		4
Citrus sinensis	orange1.1g008877m		5
	orange1.1g009175m		3
	orange1.1g011750m		4
	orange1.1g012114m		2
	orange1.1g014509m		3
	orange1.1g036990m		1
	orange1.1g037603m		1
	orange1.1g040886m		1
	orange1.1g041036m		4
	orange1.1g042529m		1
	orange1.1g046681m		1
	orange1.1g048543m		2
Cucumis sativus	Csativus|Cucsa.083820.1		1
	Csativus|Cucsa.120920.1		4
	Csativus|Cucsa.184380.1		3
	Csativus|Cucsa.198990.1		2
	Csativus|Cucsa.241870.1		1
	Csativus|Cucsa.283730.1		2
	Csativus|Cucsa.303640.1		5
	Csativus|Cucsa.313330.1		3
	Csativus|Cucsa.355850.1		1
	Csativus|Cucsa.355860.1		1
	Csativus|Cucsa.355870.1		1
	Csativus|Cucsa.355890.1		1
Eucalyptus grandis	Egrandis|Eucgr.B00717.1		2
	Egrandis|Eucgr.D01695.1		4
	Egrandis|Eucgr.D01793.1		5
	Egrandis|Eucgr.E00035.1		4
	Egrandis|Eucgr.E00295.1		3
	Egrandis|Eucgr.E00296.1		3
	Egrandis|Eucgr.E00300.1		3
	Egrandis|Eucgr.H01488.1		3
	Egrandis|Eucgr.H01529.1		3
	Egrandis|Eucgr.H01530.1		3
	Egrandis|Eucgr.I00408.1		2
	Egrandis|Eucgr.J00561.1		1
	Egrandis|Eucgr.J00562.1		1
	Egrandis|Eucgr.J00563.1		1
	Egrandis|Eucgr.J00566.1		1
	Egrandis|Eucgr.J00567.1		1
	Egrandis|Eucgr.K02622.1		1
	Egrandis|Eucgr.L01785.1		1
Glycine max	Glyma01g20950.1		2
	Glyma01g40760.1		3
	Glyma01g43250.1		5
	Glyma02g10800.1		2
	Glyma02g16680.1		3
	Glyma03g30930.1		3
	Glyma03g36060.1		1
	Glyma05g23780.1		3
	Glyma05g35180.1		2
	Glyma05g35190.1		2
	Glyma07g10010.1		2
	Glyma08g04530.1		2
	Glyma08g29210.1		2
	Glyma09g31750.1		2
	Glyma10g03130.1		3
	Glyma10g31680.1		4
	Glyma10g42240.1		2
	Glyma10g43370.1		3
	Glyma10g43380.1		3
	Glyma10g43390.1		3
	Glyma11g04570.1		3
	Glyma11g18300.1		1
	Glyma12g09980.1		1
	Glyma12g31420.1		1
	Glyma12g31450.1		1
	Glyma17g16520.1		3
	Glyma17g16540.1		3
	Glyma19g33760.1		3
	Glyma19g38710.1		1
	Glyma20g23450.1		3
	Glyma20g23470.1		3
	Glyma20g23480.1		3
	Glyma20g24800.1		2
	Glyma20g35930.1		4
Linum usitatissimum	Lus10000898		3
	Lus10001846		1
	Lus10001849		1
	Lus10004556		3
	Lus10013347		1
	Lus10013577		1
	Lus10021694		2
	Lus10022030		3
	Lus10024710		5
	Lus10027657		2
	Lus10030975		3
	Lus10033223		4
	Lus10034301		2
	Lus10035037		2
	Lus10042571		3
Malus domestica	Mdomestica|MDP0000144432		3
	Mdomestica|MDP0000160829		1
	Mdomestica|MDP0000186135		1
	Mdomestica|MDP0000217912		4
	Mdomestica|MDP0000221203		2
	Mdomestica|MDP0000226551		1
	Mdomestica|MDP0000227375		1
	Mdomestica|MDP0000230322		3
	Mdomestica|MDP0000244249		2
	Mdomestica|MDP0000252114		2
	Mdomestica|MDP0000259751		5
	Mdomestica|MDP0000269351		4
	Mdomestica|MDP0000271850		5
	Mdomestica|MDP0000290997		2
	Mdomestica|MDP0000299697		2
	Mdomestica|MDP0000312421		2
	Mdomestica|MDP0000553830		1
	Mdomestica|MDP0000851070		4
	Mdomestica|MDP0000873233		1
Manihot esculenta	cassava4.1_004117m		2
	cassava4.1_004801m		2
	cassava4.1_005662m		3
	cassava4.1_006219m		4
	cassava4.1_006724m		1
	cassava4.1_010543m		2
	cassava4.1_023064m		3
	cassava4.1_023638m		2
	cassava4.1_024170m		1
	cassava4.1_025099m		5
	cassava4.1_026894m		1
	cassava4.1_028466m		1
	cassava4.1_029772m		5
	cassava4.1_032157m		4
	cassava4.1_033147m		1
	cassava4.1_033458m		1
Medicago truncatula	Medtr1g143960.1		3
	Medtr2g105090.1		1
	Medtr2g105110.1		1
	Medtr4g158310.1		2
	Medtr4g158330.1		2
	Medtr4g158340.1		2
	Medtr5g014490.1		3
	Medtr8g102840.1		3
	Medtr8g102880.1		3
Mimulus guttatus	Mguttatus|mgv1a003372m		2
	Mguttatus|mgv1a003508m		2
	Mguttatus|mgv1a003565m		2
	Mguttatus|mgv1a004244m		3
	Mguttatus|mgv1a006083m		1
	Mguttatus|mgv1a006531m		1
	Mguttatus|mgv1a008383m		1
	Mguttatus|mgv1a017875m		2
	Mguttatus|mgv1a018477m		1
	Mguttatus|mgv1a019562m		1
	Mguttatus|mgv1a021804m		1
	Mguttatus|mgv1a021852m		1
	Mguttatus|mgv1a022356m		1
	Mguttatus|mgv1a022471m		5
	Mguttatus|mgv1a024010m		1
	Mguttatus|mgv1a024507m		4
	Mguttatus|mgv1a024574m		4
	Mguttatus|mgv1a024918m		3
	Mguttatus|mgv1a025757m		1
	Mguttatus|mgv1a026290m		1
	Mguttatus|mgv1a026850m		1
Oryza sativa	Os01g12210.1		5
	Os01g53570.1		5
	Os02g45160.1		4
	Os02g49790.1		2
	Os04g34010.1		1
	Os04g47930.1		4
	Os06g15779.1		2
	Os06g22600.1		4
	Os10g42180.1		3
Phaseolus vulgaris	Phvulv091000025m		1
	Phvulv091002644m		2
	Phvulv091004527m		4
	Phvulv091005054m		3
	Phvulv091005759m		3
	Phvulv091005850m		3
	Phvulv091009347m		1
	Phvulv091010386m		1
	Phvulv091014032m		3
	Phvulv091014439m		2
	Phvulv091020305m		2
	Phvulv091020500m		2
	Phvulv091023088m		2
	Phvulv091023936m		5
	Phvulv091029207m		3
	Phvulv091029952m		1
Physcomitrella patens	Pp1s5_206V6.1		P.p.
	Pp1s53_136V6.1		P.p.
	Pp1s68_108V6.1		P.p.
	Pp1s72_276V6.1		P.p.
	Pp1s87_103V6.1		P.p.
Populus trichocarpa	POPTR_0001s02700.1		3
	POPTR_0001s10080.1		5
	POPTR_0001s11180.1		4
	POPTR_0001s22470.1		1
	POPTR_0001s22490.1		1
	POPTR_0001s22500.1		1
	POPTR_0001s22510.1		1
	POPTR_0002s05530.1		3
	POPTR_0002s17520.1		4
	POPTR_0003s13390.1		5
	POPTR_0003s14490.1		4
	POPTR_0005s23000.1		3
	POPTR_0006s21960.1		1
	POPTR_0008s11740.1		2
	POPTR_0009s02300.1		1
	POPTR_0009s02310.1		1
	POPTR_0010s13750.1		2
	POPTR_0010s16090.1		1
	POPTR_0014s09670.1		4
	POPTR_0015s06340.1		2
	POPTR_0016s07070.1		1
	POPTR_0016s07080.1		1
Prunus persica	Ppersica|ppa003480m		2
	Ppersica|ppa004066m		3
	Ppersica|ppa004106m		2
	Ppersica|ppa006417m		2
	Ppersica|ppa006760m		1
	Ppersica|ppa014894m		3
	Ppersica|ppa020038m		1
	Ppersica|ppa022258m		4
	Ppersica|ppa022263m		1
	Ppersica|ppa025930m		5
	Ppersica|ppa026486m		4
	Ppersica|ppa026645m		1
Ricinus communis	Rcommunis|28049.t000005|28049.m000297		2
	Rcommunis|28726.t000004|28726.m000070		1
	Rcommunis|28883.t000021|28883.m000731		2
	Rcommunis|28883.t000022|28883.m000732		2
	Rcommunis|28883.t000023|28883.m000733		2
	Rcommunis|29647.t000111|29647.m002103		3
	Rcommunis|29684.t000013|29684.m000321		1
	Rcommunis|29827.t000026|29827.m002553		3
	Rcommunis|30068.t000043|30068.m002553		4
	Rcommunis|30190.t000580|30190.m011344		5
	Rcommunis|30221.t000017|30221.m002227		1
	Rcommunis|30221.t000019|30221.m002229		1
Selaginella moellendorffii	Smoellindorffii|56569		S.m.
	Smoellindorffii|126297		S.m.
Setaria italica	Si004268m.g		5
	Si005996m.g		4
	Si006116m.g		2
	Si006227m.g		3
	Si009898m.g		4
	Si012333m.g		1
	Si012669m.g		1
	Si015195m.g		1
	Si017010m.g		4
	Si019960m.g		2
	Si020901m.g		4
	Si027290m.g		4
	Si027750m.g		4
	Si035628m.g		1
Solanum lycopersicum	Solyc01g007080.2.1		1
	Solyc01g007090.1.1		1
	Solyc01g096140.2.1		4
	Solyc03g096820.2.1		2
	Solyc03g119640.2.1		2
	Solyc05g009580.2.1		2
	Solyc05g009590.2.1		2
	Solyc06g061100.2.1		3
	Solyc06g072910.2.1		2
	Solyc06g074100.1.1		1
	Solyc08g006990.1.1		3
	Solyc08g082950.2.1		4
	Solyc09g065070.1.1		3
	Solyc10g081890.1.1		1
	Solyc11g068970.1.1		1
	Solyc11g071350.1.1		1
Sorghum bicolor	Sb04g029000.1		2
	Sb04g032070.1		4
	Sb06g016260.1		1
	Sb06g016270.1		1
	Sb06g025640.1		4
	Sb10g009730.1		2
	Sb10g019680.1		4
	Sb10g026610.1		3
Thellungiella halophila	Thhalv10000866m		3
	Thhalv10001180m		3
	Thhalv10001980m		1
	Thhalv10007198m		2
	Thhalv10007220m		2
	Thhalv10009830m		1
	Thhalv10020343m		2
	Thhalv10022400m		1
	Thhalv10022649m		2
	Thhalv10024816m		3
	Thhalv10028612m		4
Vitis vinifera	Vvinifera|GSVIVG01008270001		2
	Vvinifera|GSVIVG01011122001		3
	Vvinifera|GSVIVG01011148001		1
	Vvinifera|GSVIVG01011922001a		2
	Vvinifera|GSVIVG01011922001b		2
	Vvinifera|GSVIVG01013184001		3
	Vvinifera|GSVIVG01019447001		5
	Vvinifera|GSVIVG01019627001		4
	Vvinifera|GSVIVG01027186001		4
	Vvinifera|GSVIVG01036157001		1
	Vvinifera|GSVIVG01036162001		1
	Vvinifera|GSVIVG01037569001		1
	Vvinifera|GSVIVG01037570001		1
Volvox carteri	Vocar20000680m		Algae
Zea mays	GRMZM2G057983_T01		2
	GRMZM2G075136_T01		2
	GRMZM2G089396_T01		4
	GRMZM2G094860_T01		4
	GRMZM2G118507_T01		4
	GRMZM2G329229_T01		4
	GRMZM2G446218_T01		3
	GRMZM5G858653_T01		1
	AC233887.1_FGT005		1

## Sheet: Table S2 SLACs
		Supplemental Table S2 | SLAC-like channels presented in this study. Channels were categorized according to Figure 5
		From Dreyer et al. (2012). Front. Plant. Sci. 3:263. doi:10.3389/fpls.2012.00263
Species	Locus / Protein ID	Name	Type	Remarks	176	SLAC-like proteins					25	82	61
Asterochloris sp. Cgr/DA1pho	jgi|Astpho1|23384		MAE1
Arabidopsis thaliana	AT1G12480	Aratha-SLAC1	SLAC1		135	appear to be complete in the selected region					1	0	0
	AT1G62262	Aratha-SLAH4	SLAH1/4		41	were only protein fragments or contained significant deletions possibly due to premature gene annotation					0	0	1
	AT1G62280	Aratha-SLAH1	SLAH1/4								0	0	1
	AT4G27970	Aratha-SLAH2	SLAH2/3		6	proteins from Algae showing some similarity with SLAC-like channels					0	1	0
	AT5G24030	Aratha-SLAH3	SLAH2/3								0	1	0
Arabidopsis lyrata	Alyrata|338156		SLAH1/4		2	proteins of the TDT family from non-plant species					0	0	1
	Alyrata|354000		SLAH2/3								0	1	0
	Alyrata|471398		SLAC1								1	0	0
	Alyrata|489261		SLAH2/3								0	1	0
	Alyrata|924774		SLAH1/4								0	0	1
Brachypodium distachyon	Bradi2g07540.1		SLAH2/3	66% identical to Bradi2g31957.1							0	1	0
	Bradi2g08670.1		SLAH1/4								0	0	1
	Bradi2g15500.1		SLAH2/3								0	1	0
	Bradi2g31957.1		SLAH2/3								0	1	0
	Bradi2g43950.1		SLAH2/3								0	1	0
	Bradi5g18980.1		SLAC1	68% identical to Aratha-SLAC1							1	0	0
Brassica rapa	Bra009724		SLAH2/3								0	1	0
	Bra010388		SLAH2/3								0	1	0
	Bra019770		SLAC1								1	0	0
	Bra026294		SLAH2/3								0	1	0
	Bra026471		SLAH2/3								0	1	0
	Bra027058		SLAH1/4								0	0	1
	Bra029390		SLAH2/3								0	1	0
	Bra034473		SLAH1/4	90% identical to Aratha-SLAH1							0	0	1
	Bra034474		SLAH1/4	86% identical to Bra027058							0	0	1
	Bra036662		SLAH1/4	91% identical to Bra027058							0	0	1
	Bra040840		SLAH2/3								0	1	0
Capsella rubella	Carubv10000447m		SLAH2/3								0	1	0
	Carubv10006291m		SLAH2/3								0	1	0
	Carubv10011981m		SLAC1								1	0	0
	Carubv10020508m		SLAH1/4								0	0	1
	Carubv10021993m		SLAH1/4								0	0	1
Carica papaya	Cpapaya|evm.model.supercontig_3.11		SLAH2/3								0	1	0
	Cpapaya|evm.model.supercontig_29.54		SLAC1								1	0	0
	Cpapaya|evm.model.supercontig_87.98		SLAH1/4								0	0	1
Chlamydomonas reinhardtii	Cre13.g584200.t1.1		MAE2								0	0	0
Chlorella variabilis NC64A	jgi|ChlNC64A_1|23135		MAE1								0	0	0
	jgi|ChlNC64A_1|53657		MAE2								0	0	0
	jgi|ChlNC64A_1|135500		MAE2								0	0	0
Citrus clementina	clementine0.9_S005900m		SLAC1								1	0	0
	clementine0.9_S027962m		SLAH2/3								0	1	0
	clementine0.9_S033656m		SLAH1/4								0	0	1
	clementine0.9_S035756m		SLAH1/4								0	0	1
Citrus sinensis	orange1.1g007521m		SLAH2/3								0	1	0
	orange1.1g008007m		SLAC1								1	0	0
	orange1.1g043127m		SLAH1/4								0	0	1
	orange1.1g047294m		SLAH1/4								0	0	1
Coccomyxa subellipsoidea C-169	jgi|Coc_C169_1|41988		MAE1								0	0	0
Cucumis sativus	Csativus|Cucsa.148620.1		SLAH1/4								0	0	1
	Csativus|Cucsa.201780.1		SLAH2/3								0	1	0
	Csativus|Cucsa.320280.1		SLAC1								1	0	0
	Csativus|Cucsa.342780.1		SLAH1/4								0	0	1
Eucalyptus grandis	Egrandis|Eucgr.D01960.1		SLAC1								1	0	0
	Egrandis|Eucgr.E04013.1		SLAH1/4								0	0	1
	Egrandis|Eucgr.E04014.1		SLAH1/4								0	0	1
	Egrandis|Eucgr.E04018.1		SLAH1/4								0	0	1
	Egrandis|Eucgr.E04023.1		SLAH1/4	95% identical to Eucgr.E04018.1							0	0	1
	Egrandis|Eucgr.E04023.2		SLAH1/4	70% identical to Eucgr.E04018.1							0	0	1
	Egrandis|Eucgr.K00304.1		SLAH2/3								0	1	0
	Egrandis|Eucgr.K00789.1		SLAH1/4								0	0	1
	Egrandis6_18787040		SLAH1/4	82% identical to Eucgr.E04018.1							0	0	1
Glycine max	Glyma04g02990.1		SLAH1/4	69% identical to Glyma06g46400.1							0	0	1
	Glyma06g03020.1		SLAH1/4	50% identical to cassava4.1_S026598m							0	0	1
	Glyma06g46400.1		SLAH1/4	91% identical to Glyma12g10380.1							0	0	1
	Glyma07g39230.1		SLAH1/4								0	0	1
	Glyma09g23180.1		SLAH2/3	86% identical to Glyma16g29020.1							0	1	0
	Glyma09g23220.1		SLAH2/3								0	1	0
	Glyma10g37370.1		SLAH2/3								0	1	0
	Glyma12g10380.1		SLAH1/4								0	0	1
	Glyma16g29020.1		SLAH2/3								0	1	0
	Glyma16g29030.1		SLAH2/3								0	1	0
	Glyma17g01510.1		SLAH1/4								0	0	1
Haemophilus influenzae	NP_438669		TDT								0	0	0
Linum usitatissimum	Lus10006678.g		SLAC1								1	0	0
	Lus10015133.g		SLAH1/4								0	0	1
	Lus10024306.g		SLAH1/4								0	0	1
	Lus10027553.g		SLAH2/3								0	1	0
Malus domestica	Mdomestica|MDP0000234689		SLAH2/3								0	1	0
	Mdomestica|MDP0000413940		SLAC1								1	0	0
	Mdomestica|MDP0000841464		SLAH2/3								0	1	0
	Mdomestica|MDP0000898762		SLAH2/3								0	1	0
Manihot esculenta	cassava4.1_S020874m		SLAH1/4								0	0	1
	cassava4.1_S024990m		SLAH2/3								0	1	0
	cassava4.1_S026598m		SLAH1/4								0	0	1
	cassava4.1_S027806m		SLAC1	74% identical to Rcommunis|30190.t000299|30190.m011063							1	0	0
	cassava4.1_S029368m		SLAH2/3								0	1	0
	cassava4.1_S029571m		SLAH2/3								0	1	0
	cassava4.1_S032537m		SLAH1/4	76% identical to orange1.1g047294m							0	0	1
Medicago truncatula	Medtr4g064790.1		SLAH1/4	apparently 2 peptides of the same gene 70% identical to Phvulv091010346m							0	0	1
	Medtr4g064800.1		SLAH1/4								0	0	1
	Medtr6g043910.1		SLAH2/3	63% identical to Medtr6g043970.1							0	1	0
	Medtr6g043970.1		SLAH2/3								0	1	0
	Medtr6g044100.1		SLAH2/3	96% identical to Medtr6g043970.1							0	1	0
	Medtr6g044230.1		SLAH2/3	96% identical to Medtr6g043970.1							0	1	0
	Medtr8g106480.1		SLAC1								1	0	0
	Medtr8g147090.1		SLAH1/4								0	0	1
Mimulus guttatus	Mguttatus|mgv1a003425m		SLAC1								1	0	0
	Mguttatus|mgv1a003915m		SLAH2/3								0	1	0
	Mguttatus|mgv1a008272m		SLAH1/4								0	0	1
	Mguttatus|mgv1a018786m		SLAH2/3	83% identical to Egrandis|Eucgr.K00304.1							0	1	0
	Mguttatus|mgv1a022357m		SLAH1/4								0	0	1
Oryza sativa	Os01g12680.1		SLAH2/3	78% identical to Os01g28840.1							0	1	0
	Os01g14520.1		SLAH1/4	71% identical to Bradi2g08670.1							0	0	1
	Os01g28840.1		SLAH2/3								0	1	0
	Os01g43460.2		SLAH2/3								0	1	0
	Os04g48530.1		SLAC1								1	0	0
	Os05g13320.1		SLAH2/3								0	1	0
	Os05g18670.1		SLAH1/4								0	0	1
	Os05g50770.2		SLAH2/3	85% identical to Si021501m							0	1	0
	Os07g08350.1		SLAH2/3								0	1	0
Phaseolus vulgaris	Phvulv091004918m		SLAH1/4	69% identical to cassava4.1_S026598m							0	0	1
	Phvulv091006122m		SLAH2/3								0	1	0
	Phvulv091010346m		SLAH1/4								0	0	1
	Phvulv091018229m		SLAH2/3								0	1	0
	Phvulv091030344m		SLAH1/4								0	0	1
Physcomitrella patens	Ppatens|Pp1s22_399V6.1										0	0	0
	Ppatens|Pp1s28_347V6.1										0	0	0
	Ppatens|Pp1s78_52V6.1										0	0	0
	Ppatens|Pp1s209_51V6.1										0	0	0
Populus trichocarpa	POPTR_0001s08280.1		SLAC1	84% identical to Vvinifera|GSVIVG01019915001							1	0	0
	POPTR_0002s21380.1		SLAH1/4	68% identical to Egrandis|Eucgr.K00789.1							0	0	1
	POPTR_0004s00920.1		SLAH1/4	59% identical to cassava4.1_S020874m							0	0	1
	POPTR_0008s08450.1		SLAH1/4	66% identical to clementine0.9_S033656m							0	0	1
	POPTR_0012s01010.1		SLAH2/3	81% identical to Lus10027553.g							0	1	0
	POPTR_0015s05730.1		SLAH2/3	67% identical to Rcommunis|30169.t000345|30169.m006568							0	1	0
	POPTR_0021s00310.1		SLAH1/4	61% identical to clementine0.9_S033656m							0	0	1
Prunus persica	Ppersica|ppa005062m		SLAH2/3								0	1	0
	Ppersica|ppa023038m		SLAH2/3								0	1	0
	Ppersica|ppa023220m		SLAC1								1	0	0
Ricinus communis	Rcommunis|30010.t000020|30010.m000670		SLAH1/4	64% identical to Lus10015133.g							0	0	1
	Rcommunis|30169.t000345|30169.m006568		SLAH2/3								0	1	0
	Rcommunis|30190.t000299|30190.m011063		SLAC1								1	0	0
Schizosaccharomyces pombe	NP_594777.1		Mae								0	0	0
Selaginella moellendorffii	Smoellindorffii|31887										0	0	0
	Smoellindorffii|53336										0	0	0
	Smoellindorffii|53394										0	0	0
	Smoellindorffii|122390										0	0	0
Setaria italica	Si000594m		SLAH2/3	77% identical to Os01g28840.1							0	1	0
	Si000644m		SLAH2/3								0	1	0
	Si002109m		SLAH1/4								0	0	1
	Si009704m		SLAC1								1	0	0
	Si021456m		SLAH2/3								0	1	0
	Si021501m		SLAH2/3								0	1	0
	Si024884m		SLAH2/3								0	1	0
	Si025353m		SLAH2/3								0	1	0
Solanum lycopersicum	Solyc03g007770.2.1		SLAH2/3								0	1	0
	Solyc03g031590.2.1		SLAH1/4								0	0	1
	Solyc04g080990.1.1		SLAH1/4								0	0	1
	Solyc06g036440.1.1		SLAH2/3								0	1	0
	Solyc07g051950.2.1		SLAH1/4								0	0	1
	Solyc08g079770.2.1		SLAC1								1	0	0
	Solyc09g014610.2.1		SLAH2/3								0	1	0
Sorghum bicolor	Sb03g000220.1		SLAH1/4								0	0	1
	Sb03g001113.1		SLAH2/3	81% identical to Si021456m							0	1	0
	Sb03g028360.1		SLAH2/3								0	1	0
	Sb05g018580.1		SLAH2/3	72% identical to Sb09g007180.1							0	1	0
	Sb06g026050.1		SLAC1								1	0	0
	Sb07g003180.1		SLAH2/3								0	1	0
	Sb09g002500.1		SLAH2/3								0	1	0
	Sb09g007180.1		SLAH2/3								0	1	0
	Sb09g029910.1		SLAH2/3								0	1	0
	Sb09g029920.1		SLAH2/3								0	1	0
	Sb09g029930.1		SLAH2/3								0	1	0
Thellungiella halophila	Thhalv10003801m		SLAH2/3								0	1	0
	Thhalv10007262m		SLAC1								1	0	0
	Thhalv10023519m		SLAH1/4								0	0	1
	Thhalv10023540m		SLAH1/4								0	0	1
	Thhalv10024941m		SLAH2/3								0	1	0
Vitis vinifera	Vvinifera|GSVIVG01009814001		SLAH1/4								0	0	1
	Vvinifera|GSVIVG01012686001		SLAH1/4	71% identical to clementine0.9_S033656m							0	0	1
	Vvinifera|GSVIVG01019915001		SLAC1								1	0	0
	Vvinifera|GSVIVG01028789001		SLAH2/3								0	1	0
	Vvinifera|GSVIVG01030451001		SLAH1/4	63% identical to Egrandis|Eucgr.K00789.1							0	0	1
Zea mays	GRMZM2G011347_T01		SLAH2/3	96% identical to Sb03g028360.1							0	1	0
	GRMZM2G061469_T01		SLAH2/3								0	1	0
	GRMZM2G074540_T01		SLAH2/3								0	1	0
	GRMZM2G080887_T01		SLAH2/3								0	1	0
	GRMZM2G106921_T01		SLAC1								1	0	0
	GRMZM2G169951_T01		SLAH2/3	76% identical to Os01g28840.1							0	1	0
	GRMZM2G331393_T01		SLAH2/3	75% identical to Sb09g029910.1							0	1	0
	GRMZM2G362163_T01		SLAH2/3	92% identical to GRMZM2G061469_T01							0	1	0
	GRMZM2G447657_T01		SLAH2/3								0	1	0
	GRMZM2G518198_T01		SLAH2/3								0	1	0
